# Supplementary material for: A high-throughput method for determining the amylose content of rice
Source: PLoS One. 2025 Nov 25;20(11):e0336600. doi: 10.1371/journal.pone.0336600 (PMC12646410; doi:10.1371/journal.pone.0336600)
Supplement: S1 Table — (XLSX) [file pone.0336600.s001.xlsx]

## Sheet: Iodine absorption spectrum
S1 Table. The data for amylose-iodine absorption spectrum
Samples	Sam 1	Sam 2	Sam 3	Sam 4
Absorbance
Wave length (nm)
460	0.301	0.3019	0.313	0.3233
480	0.224	0.241	0.2559	0.2743
500	0.2043	0.2342	0.2547	0.2806
520	0.1952	0.2374	0.2634	0.2973
540	0.1929	0.2446	0.2747	0.313
560	0.1968	0.26	0.2942	0.3359
580	0.1997	0.284	0.3262	0.3796
600	0.1922	0.3009	0.3561	0.4323
620	0.1745	0.3042	0.3747	0.48
640	0.1542	0.2925	0.3729	0.4989
660	0.1338	0.2714	0.3556	0.4915
680	0.1149	0.2465	0.33	0.4671
700	0.0977	0.2202	0.3004	0.4339
720	0.0851	0.1973	0.2731	0.4002
740	0.0747	0.175	0.2451	0.3649
760	0.0667	0.1527	0.2147	0.3237
780	0.0622	0.1335	0.1866	0.282
800	0.06	0.1152	0.1576	0.237
820	0.0563	0.0971	0.1288	0.1916
840	0.0528	0.0815	0.1042	0.1496
860	0.0495	0.069	0.0842	0.1182
880	0.0473	0.0601	0.0693	0.0922
900	0.0501	0.0592	0.065	0.0812
Sam1~Sam4 represent standard samples 1 to 4, respectively
