# Supplementary material for: A high-throughput method for determining the amylose content of rice
Source: PLoS One. 2025 Nov 25;20(11):e0336600. doi: 10.1371/journal.pone.0336600 (PMC12646410; doi:10.1371/journal.pone.0336600)
Supplement: S2 Table — (XLSX) [file pone.0336600.s002.xlsx]

## Sheet: Standard curves
S2 Table. The data for the standard curves
Methods	SDM		SSDM
Absorbance
Samples	Absorbance	AAC	Absorbance	AAC
Sam 1	0.1215	0.015	0.062	0.015
Sam 2	0.2469	0.106	0.178	0.106
Sam 3	0.3235	0.162	0.221	0.162
Sam 4	0.4588	0.265	0.365	0.265
Accurately weigh a sample of 20mg ± 0.05mg.
