# Supplementary material for: A high-throughput method for determining the amylose content of rice
Source: PLoS One. 2025 Nov 25;20(11):e0336600. doi: 10.1371/journal.pone.0336600 (PMC12646410; doi:10.1371/journal.pone.0336600)
Supplement: S3 Table — (XLSX) [file pone.0336600.s003.xlsx]

## Sheet: Comparison precision of methods
S3 Table. Measure the AAC of two methods
Methods		SDM		SSDM
Absorbance
Samples		Absorbance	AAC	Absorbance	AAC
TQ-Wxa	Parallel 1	0.466595	0.2696	0.326369	0.2368
	Parallel 2	0.466595	0.2696	0.324328	0.2351
	Parallel 3	0.467809	0.2705	0.32877	0.2388
2661-Wxa	Parallel 1	0.423134	0.2374	0.291186	0.2075
	Parallel 2	0.423134	0.2374	0.291066	0.2074
	Parallel 3	0.421919	0.2365	0.292988	0.209
9311-Wxb	Parallel 1	0.329194	0.1678	0.25012	0.1733
9311	Parallel 2	0.329194	0.1678	0.252161	0.175
9311	Parallel 3	0.330409	0.1687	0.245557	0.1695
2661-Wxb	Parallel 1	0.342691	0.1778	0.246998	0.1707
2661-wxb	Parallel 2	0.342691	0.1778	0.248079	0.1716
2661-wxb	Parallel 3	0.341612	0.177	0.244116	0.1683
YFN-wx	Parallel 1	0.161695	0.0437	0.090298	0.0402
扬辐糯4号	Parallel 2	0.161695	0.0437	0.090658	0.0405
扬辐糯4号	Parallel 3	0.160615	0.0429	0.089457	0.0395
Nip-wx	Parallel 1	0.129302	0.0197	0.074808	0.0273
Nip-wx	Parallel 2	0.128222	0.0189	0.075528	0.0279
Nip-wx	Parallel 3	0.129302	0.0197	0.075768	0.0281
Linear regression analysis of AAC determined SMD and SSMD, and measure it at 2h. SDM, standard method; SSDM, simplified standard method. Each sample is repeated 3 times.
