# Supplementary material for: A high-throughput method for determining the amylose content of rice
Source: PLoS One. 2025 Nov 25;20(11):e0336600. doi: 10.1371/journal.pone.0336600 (PMC12646410; doi:10.1371/journal.pone.0336600)
Supplement: S4 Table — (XLSX) [file pone.0336600.s004.xlsx]

## Sheet: Precision analysis of the SSDM
S4 Table. Descriptive statistical analysis of SSDM
Sample Name	Sample Weight	Sample testing time						Sample testing time						Statistical type
		0.5h	1h	1.5h	2h	3h	4h	0.5h	1h	1.5h	2h	3h	4h
TQ-Wxa	20 mg ± 0.05 mg	0.2379	0.2617	0.2338	0.2368	0.234	0.2513	0.2317	0.2491	0.2374	0.2369	0.2377	0.2556	Mean
		0.2309	0.2426	0.2403	0.2351	0.2415	0.2538	0.0059	0.0109	0.0033	0.0019	0.0038	0.0054	SD
		0.2262	0.243	0.2381	0.2388	0.2375	0.2617	2.5443	4.3614	1.3996	0.7818	1.579	2.1315	RSD
2661-Wxa	20 mg ± 0.05 mg	0.2196	0.2514	0.2394	0.2075	0.2304	0.2336	0.2138	0.2339	0.2399	0.208	0.2284	0.2313	Mean
2661-wxa		0.2137	0.2274	0.245	0.2074	0.2291	0.2275	0.0057	0.0153	0.0049	0.0009	0.0024	0.0033	SD
2661-wxa		0.2082	0.2229	0.2352	0.209	0.2258	0.2329	2.6639	6.5482	2.0568	0.4289	1.0375	1.4391	RSD
9311-Wxb	20 mg ± 0.05 mg	0.1474	0.1961	0.1792	0.1733	0.1777	0.185	0.1513	0.19	0.1796	0.1726	0.1783	0.1817	Mean
9311		0.1447	0.1812	0.1784	0.175	0.1806	0.1796	0.0093	0.0078	0.0014	0.0028	0.0021	0.0029	SD
9311		0.1619	0.1926	0.1811	0.1695	0.1766	0.1804	6.1128	4.0879	0.787	1.6308	1.1646	1.6035	RSD
2661-Wxb	20 mg ± 0.05 mg	0.1575	0.1809	0.1993	0.1707	0.1858	0.1862	0.1529	0.1879	0.1891	0.1702	0.1832	0.1866	Mean
2661-wxb		0.1454	0.1937	0.182	0.1716	0.1816	0.1847	0.0066	0.0065	0.0091	0.0017	0.0023	0.0021	SD
2661-wxb		0.1559	0.1889	0.186	0.1683	0.1822	0.1887	4.2851	3.4426	4.7887	1.0089	1.2533	1.1003	RSD
YFN-wx	20 mg ± 0.05 mg	0.0357	0.0389	0.0416	0.0402	0.0418	0.0462	0.0328	0.0389	0.0405	0.0401	0.0416	0.0473	Mean
扬辐糯4号		0.029	0.0377	0.0409	0.0405	0.041	0.0472	0.0035	0.0012	0.0013	0.0005	0.0005	0.0012	SD
扬辐糯4号		0.0337	0.0401	0.039	0.0395	0.042	0.0485	10.5282	3.1109	3.3292	1.2808	1.2379	2.4707	RSD
Nip-wx	20 mg ± 0.05 mg	0.0241	0.0243	0.0288	0.0273	0.0275	0.0271	0.0227	0.0243	0.0302	0.0278	0.0278	0.0276	Mean
Nip-wx		0.0234	0.0246	0.0316	0.0279	0.0283	0.027	0.0017	0.0004	0.0014	0.0004	0.0004	0.001	SD
Nip-wx		0.0208	0.0239	0.0304	0.0281	0.0276	0.0287	7.6302	1.6177	4.6636	1.4994	1.5679	3.4731	RSD
TQ-Wxa	15 mg ± 0.05 mg	0.1974	0.2397	0.253	0.2272	0.2407	0.2641	0.211	0.2385	0.261	0.2268	0.2473	0.2577	Mean
		0.2169	0.2326	0.2634	0.2265	0.24	0.2564	0.0118	0.0054	0.0071	0.0004	0.012	0.0059	SD
		0.2188	0.2432	0.2666	0.2265	0.2612	0.2525	5.6119	2.2668	2.7289	0.1859	4.8637	2.3011	RSD
2661-Wxa	15 mg ± 0.05 mg	0.2094	0.2235	0.2397	0.2352	0.2218	0.2294	0.2039	0.2315	0.2391	0.226	0.2208	0.2268	Mean
2661-wxa		0.2244	0.2424	0.2389	0.2232	0.2225	0.2297	0.0237	0.0098	0.0005	0.0081	0.0023	0.0047	SD
2661-wxa		0.178	0.2287	0.2387	0.2197	0.2182	0.2214	11.6272	4.2256	0.2182	3.5918	1.0366	2.0802	RSD
9311-Wxb	15 mg ± 0.05 mg	0.103	0.1845	0.165	0.1614	0.1663	0.1628	0.1184	0.1737	0.1665	0.1623	0.1659	0.1655	Mean
9311		0.1215	0.1674	0.1635	0.1634	0.1622	0.1665	0.0141	0.0094	0.0039	0.001	0.0035	0.0024	SD
9311		0.1308	0.1691	0.1709	0.1621	0.1692	0.1673	11.9464	5.4284	2.3705	0.6336	2.129	1.4339	RSD
2661-Wxb	15 mg ± 0.05 mg	0.1345	0.1712	0.1786	0.1639	0.1798	0.1798	0.1415	0.1691	0.18	0.1609	0.1765	0.1779	Mean
2661-wxb		0.1538	0.1605	0.1751	0.1564	0.1735	0.1754	0.0106	0.0078	0.0057	0.004	0.0031	0.0023	SD
2661-wxb		0.1363	0.1756	0.1863	0.1625	0.1763	0.1785	7.5142	4.5863	3.1707	2.4791	1.7676	1.2807	RSD
YFN-wx	15 mg ± 0.05 mg	0.0335	0.0487	0.0481	0.0405	0.0429	0.0481	0.0312	0.0472	0.0468	0.0397	0.0431	0.0478	Mean
扬辐糯4号		0.0305	0.0479	0.0459	0.0392	0.0425	0.0483	0.002	0.0019	0.0011	0.0007	0.0008	0.0006	SD
扬辐糯4号		0.0297	0.0451	0.0465	0.0393	0.044	0.0471	6.4141	4.0239	2.3806	1.8237	1.7676	1.3074	RSD
Nip-wx	15 mg ± 0.05 mg	0.0186	0.0329	0.0326	0.0346	0.0326	0.0347	0.0183	0.0328	0.0336	0.0345	0.0318	0.0346	Mean
Nip-wx		0.0193	0.0312	0.0361	0.0348	0.0319	0.0339	0.0012	0.0014	0.0022	0.0004	0.0009	0.0007	SD
Nip-wx		0.017	0.0341	0.0321	0.0341	0.0308	0.0353	6.4668	4.3882	6.4865	1.0451	2.8544	2.028	RSD
TQ-Wxa	10 mg ± 0.05 mg	0.2124	0.2442	0.2515	0.229	0.2465	0.2436	0.2114	0.2522	0.2494	0.221	0.2503	0.2465	Mean
		0.1994	0.2489	0.246	0.2179	0.2445	0.2456	0.0115	0.0101	0.0029	0.0069	0.0085	0.0035	SD
		0.2224	0.2635	0.2505	0.2162	0.26	0.2503	5.4409	3.999	1.1719	3.1443	3.3834	1.4022	RSD
2661-Wxa	10 mg ± 0.05 mg	0.19	0.2291	0.2254	0.2031	0.22	0.2168	0.2042	0.231	0.223	0.2028	0.22	0.2209	Mean
2661-wxa		0.2147	0.2239	0.226	0.1972	0.2177	0.2227	0.0127	0.0083	0.0047	0.0055	0.0024	0.0035	SD
2661-wxa		0.2078	0.2402	0.2177	0.2082	0.2224	0.2232	6.2359	3.6136	2.0874	2.7147	1.0681	1.5986	RSD
9311-Wxb	10 mg ± 0.05 mg	0.1513	0.1691	0.1648	0.1489	0.1694	0.1626	0.149	0.1729	0.167	0.1464	0.1661	0.1675	Mean
9311		0.144	0.1734	0.1774	0.1454	0.1647	0.1693	0.0043	0.0036	0.0094	0.0021	0.0028	0.0043	SD
9311		0.1516	0.1763	0.1589	0.145	0.1643	0.1705	2.8749	2.0765	5.6528	1.4551	1.7022	2.5409	RSD
2661-Wxb	10 mg ± 0.05 mg	0.1593	0.1849	0.1811	0.1619	0.1701	0.1785	0.1609	0.186	0.18	0.1658	0.1774	0.1821	Mean
2661-wxb		0.1561	0.1968	0.1749	0.1709	0.1784	0.1858	0.0059	0.0103	0.0046	0.0046	0.0069	0.0037	SD
2661-wxb		0.1675	0.1762	0.1839	0.1645	0.1838	0.1818	3.6509	5.552	2.5605	2.7972	3.8865	2.0053	RSD
YFN-wx	10 mg ± 0.05 mg	0	0.0416	0.039	0.0468	0.0404	0.0464	0	0.0415	0.041	0.0442	0.0437	0.0464	Mean
扬辐糯4号		0	0.0409	0.0404	0.043	0.0445	0.047	0	0.0005	0.0024	0.0022	0.003	0.0006	SD
扬辐糯4号		0	0.0419	0.0437	0.0429	0.0461	0.0459	#DIV/0!	1.2607	5.798	5.0132	6.7854	1.2306	RSD
Nip-wx	10 mg ± 0.05 mg	0	0.0183	0.0226	0.0319	0.0311	0.0283	0	0.0189	0.0237	0.0323	0.0313	0.0285	Mean
Nip-wx		0	0.0184	0.0237	0.0333	0.0321	0.028	0	0.001	0.0011	0.0009	0.0006	0.0007	SD
Nip-wx		0	0.02	0.0248	0.0317	0.0309	0.0293	#DIV/0!	5.0554	4.7475	2.699	2.0206	2.334	RSD
TQ-Wxa	5 mg ± 0.05 mg	0.1725	0.2281	0.2102	0.1928	0.2321	0.2481	0.1879	0.2236	0.2123	0.1848	0.224	0.2398	Mean
		0.1867	0.2156	0.2181	0.1836	0.2239	0.2367	0.0161	0.0069	0.005	0.0075	0.008	0.0072	SD
		0.2045	0.2269	0.2087	0.178	0.2161	0.2347	8.5428	3.083	2.3651	4.0448	3.567	3.0128	RSD
2661-Wxa	5 mg ± 0.05 mg	0.158	0.2152	0.1948	0.1626	0.192	0.2071	0.1678	0.2113	0.2016	0.1681	0.1853	0.1987	Mean
2661-wxa		0.1916	0.2196	0.2112	0.1779	0.1726	0.1855	0.0207	0.0107	0.0086	0.0085	0.011	0.0116	SD
2661-wxa		0.154	0.1991	0.1989	0.1639	0.1912	0.2035	12.3071	5.0847	4.2411	5.0535	5.9115	5.8153	RSD
9311-Wxb	5 mg ± 0.05 mg	0.1034	0.1355	0.116	0.0997	0.1354	0.1431	0.0991	0.1418	0.1225	0.0992	0.1346	0.1454	Mean
9311		0.096	0.1481	0.1275	0.0957	0.1322	0.1405	0.0038	0.0063	0.0059	0.0032	0.0021	0.0064	SD
9311		0.098	0.142	0.124	0.1021	0.1362	0.1526	3.8511	4.4566	4.7952	3.254	1.5725	4.4004	RSD
2661-Wxb	5 mg ± 0.05 mg	0.1135	0.1571	0.1353	0.1098	0.1444	0.1557	0.1132	0.154	0.1351	0.107	0.1399	0.1494	Mean
2661-wxb		0.1119	0.1485	0.1325	0.1018	0.1368	0.1466	0.0011	0.0048	0.0025	0.0045	0.004	0.0055	SD
2661-wxb		0.1141	0.1563	0.1375	0.1094	0.1386	0.1459	1.0025	3.0915	1.8461	4.2406	2.8467	3.6625	RSD
YFN-wx	5 mg ± 0.05 mg	0	0.03	0.0274	0.0363	0.0297	0.0333	0	0.0282	0.0254	0.0336	0.03	0.0337	Mean
扬辐糯4号		0	0.0255	0.0242	0.0319	0.031	0.0343	0	0.0024	0.0018	0.0024	0.0009	0.0005	SD
扬辐糯4号		0	0.0291	0.0245	0.0326	0.0292	0.0337	0	8.398	7.0564	7.0367	2.9793	1.4873	RSD
Nip-wx	5 mg ± 0.05 mg	0	0.0189	0.0192	0.0283	0.0259	0.018	0	0.0176	0.0196	0.0286	0.0245	0.0176	Mean
Nip-wx		0	0.018	0.0202	0.03	0.0229	0.0176	0	0.0015	0.0005	0.0014	0.0015	0.0004	SD
Nip-wx		0	0.0159	0.0194	0.0273	0.0248	0.0173	0	8.7548	2.6713	4.7737	6.1203	2.0587	RSD
Analyze the accuracy at different times under different sample weights, and measure it at differenct testing time. The coefficient of variation was represented by SD and RSD.
